# Supplementary material for: Understanding Glycogen Storage Disease Type IX: A Systematic Review with Clinical Focus—Why It Is Not Benign and Requires Vigilance
Source: Genes (Basel). 2025 May 15;16(5):584. doi: 10.3390/genes16050584 (PMC12111550; doi:10.3390/genes16050584)
Supplement: Supplementary file 1 [file genes-16-00584-s001.zip]

Archive with 2 entries (2 files):
- Suppl. Table S1. PRISMA 2020 statement.pdf
- Suppl. Table S2.pdf
